# Supplementary material for: NTHL1 Gene Mutations in Polish Polyposis Patients—Weighty Player or Vague Background?
Source: Int J Mol Sci. 2023 Sep 26;24(19):14548. doi: 10.3390/ijms241914548 (PMC10572874; doi:10.3390/ijms241914548)
Supplement: Supplementary file 1 [file ijms-24-14548-s001.zip]

Archive with 1 entries (1 files):
- ijms-2601159-supplementary.pdf
